# Supplementary material for: PACAP–Sirtuin3 alleviates cognitive impairment through autophagy in Alzheimer’s disease
Source: Alzheimers Res Ther. 2023 Oct 27;15:184. doi: 10.1186/s13195-023-01334-2 (PMC10605376; doi:10.1186/s13195-023-01334-2)
Supplement: Supplementary file 2 — Additional file 2. The detailed mRNA data. [file 13195_2023_1334_MOESM2_ESM.xls]

RNA ID	Gene ID	Symbol	Type	RNA Source	Known/Novel Gene	Chromosome	AD_HM_m1 TPM	AD_HM_m2 TPM	AD_HM_m3 TPM	AD_HM_m4 TPM	AD_P_HM_m1 TPM	AD_P_HM_m2 TPM	AD_P_HM_m3 TPM	AD_P_HM_m4 TPM	AD_HM_m1 FPKM	AD_HM_m2 FPKM	AD_HM_m3 FPKM	AD_HM_m4 FPKM	AD_P_HM_m1 FPKM	AD_P_HM_m2 FPKM	AD_P_HM_m3 FPKM	AD_P_HM_m4 FPKM	AD_HM_m1 Read Count	AD_HM_m2 Read Count	AD_HM_m3 Read Count	AD_HM_m4 Read Count	AD_P_HM_m1 Read Count	AD_P_HM_m2 Read Count	AD_P_HM_m3 Read Count	AD_P_HM_m4 Read Count	log2 (AD_P_HM / AD_HM)	Pvalue(AD_P_HM / AD_HM)	Qvalue (AD_P_HM / AD_HM)	KEGG Pathway Desc	KEGG Disease Desc	GO_C Desc	GO_F Desc	GO_P Desc	KEGG Module Desc	KEGG Reaction Desc	CellMarker Desc	GenBank Desc
NM_001252463	56716	Mlst8	mRNA	BestRefSeq	known	NC_000083.6	0.0	0.0	7.8	0.0	0.0	0.0	0.0	0.0	0.0	0.0	2.9	0.0	0.0	0.0	0.0	0.0	0.0	0.0	166.02	0.0	0.03	0.0	0.0	0.0	-22.3239320328159	4.265707115497529E-11	2.34159303942285E-8	04136///Autophagy - other+++04140///Autophagy - animal+++04150///mTOR signaling pathway+++04151///PI3K-Akt signaling pathway+++04714///Thermogenesis		GO:0005737///cytoplasm+++GO:0005829///cytosol+++GO:0031931///TORC1 complex+++GO:0031932///TORC2 complex	GO:0043539///protein serine/threonine kinase activator activity	GO:0030838///positive regulation of actin filament polymerization+++GO:0031929///TOR signaling+++GO:0032008///positive regulation of TOR signaling+++GO:0032956///regulation of actin cytoskeleton organization+++GO:0038202///TORC1 signaling+++GO:0043087///regulation of GTPase activity+++GO:0050731///positive regulation of peptidyl-tyrosine phosphorylation+++GO:0071902///positive regulation of prote…				Mus musculus MTOR associated protein, LST8 homolog (S. cerevisiae) (Mlst8), transcript variant 1, mRNA.
NM_001286662	18607	Pdpk1	mRNA	BestRefSeq	known	NC_000083.6	0.0	0.0	0.0	0.0	0.0	0.0	0.0	1.71	0.0	0.0	0.0	0.0	0.0	0.0	0.0	0.64	0.0	0.0	0.0	0.0	0.0	0.0	0.0	77.73	20.4488099904971	1.5719900409389102E-9	1.63918776336793E-7	01524///Platinum drug resistance+++03320///PPAR signaling pathway+++04068///FoxO signaling pathway+++04071///Sphingolipid signaling pathway+++04140///Autophagy - animal+++04150///mTOR signaling pathway+++04151///PI3K-Akt signaling pathway+++04152///AMPK signaling pathway+++04210///Apoptosis+++04360///Axon guidance+++04510///Focal adhesion+++04660///T cell receptor signaling pathway+++04664///Fc e…		GO:0005634///nucleus+++GO:0005737///cytoplasm+++GO:0005739///mitochondrion+++GO:0005759///mitochondrial matrix+++GO:0005829///cytosol+++GO:0005886///plasma membrane+++GO:0005925///focal adhesion+++GO:0005967///mitochondrial pyruvate dehydrogenase complex+++GO:0014069///postsynaptic density+++GO:0016020///membrane+++GO:0030054///cell junction+++GO:0031410///cytoplasmic vesicle+++GO:0042995///cell …	GO:0000166///nucleotide binding+++GO:0004672///protein kinase activity+++GO:0004674///protein serine/threonine kinase activity+++GO:0004676///3-phosphoinositide-dependent protein kinase activity+++GO:0004740///pyruvate dehydrogenase (acetyl-transferring) kinase activity+++GO:0005158///insulin receptor binding+++GO:0005515///protein binding+++GO:0005524///ATP binding+++GO:0016004///phospholipase a…	GO:0003323///type B pancreatic cell development+++GO:0005975///carbohydrate metabolic process+++GO:0006006///glucose metabolic process+++GO:0006468///protein phosphorylation+++GO:0006469///negative regulation of protein kinase activity+++GO:0006972///hyperosmotic response+++GO:0007165///signal transduction+++GO:0007166///cell surface receptor signaling pathway+++GO:0007173///epidermal growth fact…			tissueType=Lymphoid tissue;cancerType=Normal;cellName=Memory B cell	Mus musculus 3-phosphoinositide dependent protein kinase 1 (Pdpk1), transcript variant 3, mRNA.
NM_001286713	22084	Tsc2	mRNA	BestRefSeq	known	NC_000083.6	0.0	1.65	2.27	1.61	0.0	0.0	0.0	0.05	0.0	0.6	0.85	0.59	0.0	0.0	0.0	0.02	0.0	65.21	91.69	64.71	0.0	0.0	0.0	2.03	-6.80517329873191	5.369558406633E-4	0.031063447049335	04072///Phospholipase D signaling pathway+++04115///p53 signaling pathway+++04140///Autophagy - animal+++04150///mTOR signaling pathway+++04151///PI3K-Akt signaling pathway+++04152///AMPK signaling pathway+++04211///Longevity regulating pathway+++04218///Cellular senescence+++04714///Thermogenesis+++04910///Insulin signaling pathway+++04919///Thyroid hormone signaling pathway+++05163///Human cyto…	H00896///Lymphangioleiomyomatosis+++H00915///Tuberous sclerosis complex+++H01691///Renal angiomyolipoma+++H01692///Subependymal giant cell astrocytoma	GO:0005634///nucleus+++GO:0005737///cytoplasm+++GO:0005764///lysosome+++GO:0005794///Golgi apparatus+++GO:0005829///cytosol+++GO:0005856///cytoskeleton+++GO:0005901///caveola+++GO:0014069///postsynaptic density+++GO:0016020///membrane+++GO:0030425///dendrite+++GO:0030426///growth cone+++GO:0032991///protein-containing complex+++GO:0033596///TSC1-TSC2 complex+++GO:0042995///cell projection+++GO:00…	GO:0005096///GTPase activator activity+++GO:0005515///protein binding+++GO:0019902///phosphatase binding+++GO:0031267///small GTPase binding+++GO:0042803///protein homodimerization activity+++GO:0044877///protein-containing complex binding+++GO:0047485///protein N-terminus binding+++GO:0051879///Hsp90 protein binding+++GO:0071889///14-3-3 protein binding	GO:0001666///response to hypoxia+++GO:0001843///neural tube closure+++GO:0001933///negative regulation of protein phosphorylation+++GO:0006469///negative regulation of protein kinase activity+++GO:0006606///protein import into nucleus+++GO:0007165///signal transduction+++GO:0007507///heart development+++GO:0007568///aging+++GO:0008104///protein localization+++GO:0008285///negative regulation of c…				Mus musculus TSC complex subunit 2 (Tsc2), transcript variant 3, mRNA.
NM_001289575	64930	Tsc1	mRNA	BestRefSeq	known	NC_000068.7	0.0	0.0	1.42	0.0	0.0	0.0	0.0	0.0	0.0	0.0	0.53	0.0	0.0	0.0	0.0	0.0	0.0	0.0	70.04	0.0	0.0	0.0	0.0	0.0	-21.15713394125	4.23221517094148E-10	6.52219447871875E-8	04072///Phospholipase D signaling pathway+++04140///Autophagy - animal+++04150///mTOR signaling pathway+++04151///PI3K-Akt signaling pathway+++04152///AMPK signaling pathway+++04211///Longevity regulating pathway+++04218///Cellular senescence+++04714///Thermogenesis+++04910///Insulin signaling pathway+++05163///Human cytomegalovirus infection+++05165///Human papillomavirus infection+++05168///Her…	H00896///Lymphangioleiomyomatosis+++H00915///Tuberous sclerosis complex+++H01251///Focal cortical dysplasia of Taylor+++H01691///Renal angiomyolipoma+++H01692///Subependymal giant cell astrocytoma	GO:0005634///nucleus+++GO:0005737///cytoplasm+++GO:0005811///lipid droplet+++GO:0005829///cytosol+++GO:0005856///cytoskeleton+++GO:0005884///actin filament+++GO:0005938///cell cortex+++GO:0014069///postsynaptic density+++GO:0016020///membrane+++GO:0030027///lamellipodium+++GO:0030426///growth cone+++GO:0032991///protein-containing complex+++GO:0033596///TSC1-TSC2 complex+++GO:0042995///cell proje…	GO:0005515///protein binding+++GO:0030544///Hsp70 protein binding+++GO:0032794///GTPase activating protein binding+++GO:0042030///ATPase inhibitor activity+++GO:0044877///protein-containing complex binding+++GO:0047485///protein N-terminus binding+++GO:0051087///chaperone binding+++GO:0051879///Hsp90 protein binding	GO:0001822///kidney development+++GO:0001843///neural tube closure+++GO:0001952///regulation of cell-matrix adhesion+++GO:0002250///adaptive immune response+++GO:0006407///rRNA export from nucleus+++GO:0006417///regulation of translation+++GO:0006813///potassium ion transport+++GO:0007160///cell-matrix adhesion+++GO:0007399///nervous system development+++GO:0008285///negative regulation of cell p…				Mus musculus TSC complex subunit 1 (Tsc1), transcript variant 1, mRNA.
NM_001310683	26414	Mapk10	mRNA	BestRefSeq	known	NC_000071.6	62.22	72.03	54.89	81.34	84.08	96.58	91.59	84.79	23.14	26.35	20.43	29.92	31.8	35.46	34.19	31.65	2614.92	2982.06	2317.73	3418.52	3670.55	4117.33	3958.71	3606.51	0.417169715177284	3.775434438627E-4	0.0228589699836992	01522///Endocrine resistance+++04010///MAPK signaling pathway+++04012///ErbB signaling pathway+++04013///MAPK signaling pathway - fly+++04014///Ras signaling pathway+++04024///cAMP signaling pathway+++04068///FoxO signaling pathway+++04071///Sphingolipid signaling pathway+++04137///Mitophagy - animal+++04140///Autophagy - animal+++04141///Protein processing in endoplasmic reticulum+++04210///Apop…	H01813///Lennox-Gastaut syndrome	GO:0005634///nucleus+++GO:0005737///cytoplasm+++GO:0005739///mitochondrion+++GO:0005886///plasma membrane+++GO:0014069///postsynaptic density+++GO:0016020///membrane+++GO:0043005///neuron projection+++GO:0043204///perikaryon+++GO:0098978///glutamatergic synapse	GO:0000166///nucleotide binding+++GO:0004672///protein kinase activity+++GO:0004674///protein serine/threonine kinase activity+++GO:0004705///JUN kinase activity+++GO:0004707///MAP kinase activity+++GO:0005515///protein binding+++GO:0005524///ATP binding+++GO:0016301///kinase activity+++GO:0016740///transferase activity	GO:0000122///negative regulation of transcription by RNA polymerase II+++GO:0000165///MAPK cascade+++GO:0006468///protein phosphorylation+++GO:0007254///JNK cascade+++GO:0007258///JUN phosphorylation+++GO:0009414///response to water deprivation+++GO:0009416///response to light stimulus+++GO:0016310///phosphorylation+++GO:0035556///intracellular signal transduction+++GO:0042752///regulation of cir…				Mus musculus mitogen-activated protein kinase 10 (Mapk10), transcript variant 3, mRNA.
NM_001310686	26414	Mapk10	mRNA	BestRefSeq	known	NC_000071.6	0.0	0.0	0.0	0.0	2.5	0.0	0.0	0.0	0.0	0.0	0.0	0.0	0.95	0.0	0.0	0.0	0.0	0.0	0.0	0.0	99.89	0.0	0.0	0.0	20.2394779416219	2.2790848346609E-9	2.1568314044543E-7	01522///Endocrine resistance+++04010///MAPK signaling pathway+++04012///ErbB signaling pathway+++04013///MAPK signaling pathway - fly+++04014///Ras signaling pathway+++04024///cAMP signaling pathway+++04068///FoxO signaling pathway+++04071///Sphingolipid signaling pathway+++04137///Mitophagy - animal+++04140///Autophagy - animal+++04141///Protein processing in endoplasmic reticulum+++04210///Apop…	H01813///Lennox-Gastaut syndrome	GO:0005634///nucleus+++GO:0005737///cytoplasm+++GO:0005739///mitochondrion+++GO:0005886///plasma membrane+++GO:0014069///postsynaptic density+++GO:0016020///membrane+++GO:0043005///neuron projection+++GO:0043204///perikaryon+++GO:0098978///glutamatergic synapse	GO:0000166///nucleotide binding+++GO:0004672///protein kinase activity+++GO:0004674///protein serine/threonine kinase activity+++GO:0004705///JUN kinase activity+++GO:0004707///MAP kinase activity+++GO:0005515///protein binding+++GO:0005524///ATP binding+++GO:0016301///kinase activity+++GO:0016740///transferase activity	GO:0000122///negative regulation of transcription by RNA polymerase II+++GO:0000165///MAPK cascade+++GO:0006468///protein phosphorylation+++GO:0007254///JNK cascade+++GO:0007258///JUN phosphorylation+++GO:0009414///response to water deprivation+++GO:0009416///response to light stimulus+++GO:0016310///phosphorylation+++GO:0035556///intracellular signal transduction+++GO:0042752///regulation of cir…				Mus musculus mitogen-activated protein kinase 10 (Mapk10), transcript variant 5, mRNA.
NM_001313920	15251	Hif1a	mRNA	BestRefSeq	known	NC_000078.6	0.0	0.0	0.0	0.0	4.52	2.9	0.0	5.25	0.0	0.0	0.0	0.0	1.71	1.07	0.0	1.96	0.0	0.0	0.0	0.0	131.63	82.59	0.0	148.95	8.91872767257564	1.2704805264141E-5	9.49627977542E-4	04066///HIF-1 signaling pathway+++04137///Mitophagy - animal+++04140///Autophagy - animal+++04212///Longevity regulating pathway - worm+++04361///Axon regeneration+++04659///Th17 cell differentiation+++04919///Thyroid hormone signaling pathway+++05167///Kaposi sarcoma-associated herpesvirus infection+++05200///Pathways in cancer+++05205///Proteoglycans in cancer+++05208///Chemical carcinogenesis …	H01509///Tonsillar cancer	GO:0000785///chromatin+++GO:0005634///nucleus+++GO:0005654///nucleoplasm+++GO:0005667///transcription factor complex+++GO:0005737///cytoplasm+++GO:0005829///cytosol+++GO:0016604///nuclear body+++GO:0016607///nuclear speck+++GO:0031514///motile cilium+++GO:0032991///protein-containing complex+++GO:0090575///RNA polymerase II transcription factor complex+++GO:1904115///axon cytoplasm	GO:0000977///RNA polymerase II regulatory region sequence-specific DNA binding+++GO:0000978///RNA polymerase II proximal promoter sequence-specific DNA binding+++GO:0000981///DNA-binding transcription factor activity, RNA polymerase II-specific+++GO:0001216///bacterial-type RNA polymerase transcriptional activator activity, sequence-specific DNA binding+++GO:0001223///transcription coactivator bi…	GO:0000122///negative regulation of transcription by RNA polymerase II+++GO:0000302///response to reactive oxygen species+++GO:0001525///angiogenesis+++GO:0001568///blood vessel development+++GO:0001666///response to hypoxia+++GO:0001678///cellular glucose homeostasis+++GO:0001755///neural crest cell migration+++GO:0001837///epithelial to mesenchymal transition+++GO:0001892///embryonic placenta d…				Mus musculus hypoxia inducible factor 1, alpha subunit (Hif1a), transcript variant 3, mRNA.
NM_001368266	66615	Atg4b	mRNA	BestRefSeq	known	NC_000067.6	0.0	0.0	0.0	0.0	0.73	5.23	3.58	0.0	0.0	0.0	0.0	0.0	0.28	1.92	1.34	0.0	0.0	0.0	0.0	0.0	14.62	102.34	71.1	0.0	7.96996580084291	4.146144619864E-4	0.0248144368435979	04136///Autophagy - other+++04140///Autophagy - animal		GO:0005737///cytoplasm	GO:0004175///endopeptidase activity+++GO:0004197///cysteine-type endopeptidase activity+++GO:0005515///protein binding+++GO:0008233///peptidase activity+++GO:0008234///cysteine-type peptidase activity+++GO:0016787///hydrolase activity+++GO:0097110///scaffold protein binding	GO:0000045///autophagosome assembly+++GO:0006508///proteolysis+++GO:0006914///autophagy+++GO:0009267///cellular response to starvation+++GO:0015031///protein transport+++GO:0045732///positive regulation of protein catabolic process+++GO:0051697///protein delipidation				Mus musculus autophagy related 4B, cysteine peptidase (Atg4b), transcript variant 2, mRNA.
NM_181414	225326	Pik3c3	mRNA	BestRefSeq	known	NC_000084.6	18.75	23.16	20.43	19.78	25.47	25.52	25.81	26.51	6.97	8.47	7.6	7.28	9.63	9.37	9.63	9.89	370.29	450.39	405.23	390.49	522.32	511.05	524.06	529.69	0.347662320304326	2.587889812519E-4	0.0161910846881443	00562///Inositol phosphate metabolism+++04070///Phosphatidylinositol signaling system+++04136///Autophagy - other+++04140///Autophagy - animal+++04145///Phagosome+++04371///Apelin signaling pathway+++05010///Alzheimer disease+++05014///Amyotrophic lateral sclerosis+++05016///Huntington disease+++05017///Spinocerebellar ataxia+++05022///Pathways of neurodegeneration - multiple diseases+++05131///S…		GO:0000407///phagophore assembly site+++GO:0005737///cytoplasm+++GO:0005768///endosome+++GO:0005770///late endosome+++GO:0005776///autophagosome+++GO:0005777///peroxisome+++GO:0005829///cytosol+++GO:0016020///membrane+++GO:0030496///midbody+++GO:0031410///cytoplasmic vesicle+++GO:0034271///phosphatidylinositol 3-kinase complex, class III, type I+++GO:0034272///phosphatidylinositol 3-kinase comple…	GO:0000166///nucleotide binding+++GO:0004672///protein kinase activity+++GO:0005515///protein binding+++GO:0005524///ATP binding+++GO:0016301///kinase activity+++GO:0016303///1-phosphatidylinositol-3-kinase activity+++GO:0016740///transferase activity+++GO:0035004///phosphatidylinositol 3-kinase activity+++GO:0052742///phosphatidylinositol kinase activity	GO:0000045///autophagosome assembly+++GO:0006468///protein phosphorylation+++GO:0006497///protein lipidation+++GO:0006897///endocytosis+++GO:0006914///autophagy+++GO:0007032///endosome organization+++GO:0007049///cell cycle+++GO:0009267///cellular response to starvation+++GO:0016236///macroautophagy+++GO:0016310///phosphorylation+++GO:0016485///protein processing+++GO:0030242///autophagy of perox…		R03362///ATP:1-phosphatidyl-1D-myo-inositol 3-phosphotransferase ATP + 1-Phosphatidyl-D-myo-inositol <=> ADP + 1-Phosphatidyl-1D-myo-inositol 3-phosphate	tissueType=Spleen;cancerType=Normal;cellName=Macrophage	Mus musculus phosphatidylinositol 3-kinase catalytic subunit type 3 (Pik3c3), transcript variant 1, mRNA.
XM_006501810	56790	Supt20	mRNA	Gnomon	known	NC_000069.6	2.37	2.07	0.64	2.26	0.08	0.0	0.0	0.0	0.88	0.76	0.24	0.83	0.03	0.0	0.0	0.0	47.02	40.5	12.73	44.72	1.71	0.0	0.0	0.0	-6.90013031350056	2.92391746540433E-7	2.36326678393984E-5	04140///Autophagy - animal		GO:0000124///SAGA complex+++GO:0070461///SAGA-type complex	GO:0003712///transcription coregulator activity	GO:0006355///regulation of transcription, DNA-templated+++GO:0006357///regulation of transcription by RNA polymerase II+++GO:0007275///multicellular organism development+++GO:0007369///gastrulation+++GO:0045722///positive regulation of gluconeogenesis+++GO:0045944///positive regulation of transcription by RNA polymerase II			tissueType=Trachea;cancerType=Normal;cellName=Ciliated cell	PREDICTED: Mus musculus SPT20 SAGA complex component (Supt20), transcript variant X11, mRNA.
XM_006502860	18710	Pik3r3	mRNA	Gnomon	known	NC_000070.6	0.0	0.0	0.0	0.0	0.0	0.0	0.0	6.17	0.0	0.0	0.0	0.0	0.0	0.0	0.0	2.3	0.0	0.0	0.0	0.0	0.0	0.0	0.0	187.87	21.6842281604062	1.49433960172817E-10	4.31506525165694E-8	01521///EGFR tyrosine kinase inhibitor resistance+++01522///Endocrine resistance+++01524///Platinum drug resistance+++04012///ErbB signaling pathway+++04014///Ras signaling pathway+++04015///Rap1 signaling pathway+++04024///cAMP signaling pathway+++04062///Chemokine signaling pathway+++04066///HIF-1 signaling pathway+++04068///FoxO signaling pathway+++04070///Phosphatidylinositol signaling system…	H00085///Agammaglobulinemias+++H01370///SHORT syndrome+++H01387///Activated PI3K-delta syndrome+++H01885///Megalencephaly-polymicrogyria-polydactyly-hydrocephalus syndrome	GO:0005942///phosphatidylinositol 3-kinase complex	GO:0001784///phosphotyrosine residue binding+++GO:0005515///protein binding+++GO:0046935///1-phosphatidylinositol-3-kinase regulator activity	GO:0008286///insulin receptor signaling pathway+++GO:0043551///regulation of phosphatidylinositol 3-kinase activity+++GO:0046854///phosphatidylinositol phosphorylation		R03362///ATP:1-phosphatidyl-1D-myo-inositol 3-phosphotransferase ATP + 1-Phosphatidyl-D-myo-inositol <=> ADP + 1-Phosphatidyl-1D-myo-inositol 3-phosphate+++R04545///ATP:1-phosphatidyl-1D-myo-inositol-4,5-bisphosphate 3-phosphotransferase ATP + 1-Phosphatidyl-D-myo-inositol 4,5-bisphosphate <=> ADP + Phosphatidylinositol-3,4,5-trisphosphate+++R05795///ATP:1-phosphatidyl-1D-myo-inositol-4-phosphate…		PREDICTED: Mus musculus phosphoinositide-3-kinase regulatory subunit 3 (Pik3r3), transcript variant X2, mRNA.
XM_006505628	16438	Itpr1	mRNA	Gnomon	known	NC_000072.6	0.0	0.0	0.0	0.0	0.0	2.13	0.0	0.0	0.0	0.0	0.0	0.0	0.0	0.78	0.0	0.0	0.0	0.0	0.0	0.0	0.0	135.52	0.0	0.0	21.2392979572774	3.53341558251361E-10	6.09711115249446E-8	04020///Calcium signaling pathway+++04022///cGMP-PKG signaling pathway+++04070///Phosphatidylinositol signaling system+++04114///Oocyte meiosis+++04140///Autophagy - animal+++04210///Apoptosis+++04218///Cellular senescence+++04270///Vascular smooth muscle contraction+++04371///Apelin signaling pathway+++04540///Gap junction+++04611///Platelet activation+++04621///NOD-like receptor signaling pathw…	H00063///Spinocerebellar ataxia (SCA)	GO:0005635///nuclear envelope+++GO:0005637///nuclear inner membrane+++GO:0005730///nucleolus+++GO:0005737///cytoplasm+++GO:0005783///endoplasmic reticulum+++GO:0005789///endoplasmic reticulum membrane+++GO:0005886///plasma membrane+++GO:0005955///calcineurin complex+++GO:0014069///postsynaptic density+++GO:0016020///membrane+++GO:0016021///integral component of membrane+++GO:0016529///sarcoplasmi…	GO:0005216///ion channel activity+++GO:0005220///inositol 1,4,5-trisphosphate-sensitive calcium-release channel activity+++GO:0005262///calcium channel activity+++GO:0005509///calcium ion binding+++GO:0005515///protein binding+++GO:0008022///protein C-terminus binding+++GO:0015278///calcium-release channel activity+++GO:0019855///calcium channel inhibitor activity+++GO:0019903///protein phosphata…	GO:0000902///cell morphogenesis+++GO:0001666///response to hypoxia+++GO:0006811///ion transport+++GO:0006816///calcium ion transport+++GO:0006915///apoptotic process+++GO:0007204///positive regulation of cytosolic calcium ion concentration+++GO:0009791///post-embryonic development+++GO:0010976///positive regulation of neuron projection development+++GO:0032469///endoplasmic reticulum calcium ion …			tissueType=Adipose tissue;cancerType=Normal;cellName=Schwalie et al.Nature.P3	PREDICTED: Mus musculus inositol 1,4,5-trisphosphate receptor 1 (Itpr1), transcript variant X7, mRNA.
XM_006508227	73683	Atg16l2	mRNA	Gnomon	known	NC_000073.6	0.0	0.0	0.0	0.0	0.0	1.74	0.0	0.01	0.0	0.0	0.0	0.0	0.0	0.64	0.0	0.0	0.0	0.0	0.0	0.0	0.0	64.07	0.0	0.24	20.1451044489884	2.7517799028222304E-9	2.45300485532583E-7	04140///Autophagy - animal		GO:0000421///autophagosome membrane+++GO:0005654///nucleoplasm+++GO:0005737///cytoplasm+++GO:0005776///autophagosome+++GO:0005829///cytosol	GO:0005515///protein binding	GO:0000045///autophagosome assembly+++GO:0006914///autophagy+++GO:0015031///protein transport+++GO:0039689///negative stranded viral RNA replication			tissueType=Brain;cancerType=Normal;cellName=Type II spiral ganglion neuron	PREDICTED: Mus musculus autophagy related 16-like 2 (S. cerevisiae) (Atg16l2), transcript variant X3, mRNA.
XM_006524679	56716	Mlst8	mRNA	Gnomon	known	NC_000083.6	0.0	0.0	0.0	0.0	2.76	0.0	0.0	0.0	0.0	0.0	0.0	0.0	1.04	0.0	0.0	0.0	0.0	0.0	0.0	0.0	61.17	0.0	0.0	0.0	20.1242123078248	2.86558563400796E-9	2.53439294882092E-7	04136///Autophagy - other+++04140///Autophagy - animal+++04150///mTOR signaling pathway+++04151///PI3K-Akt signaling pathway+++04714///Thermogenesis		GO:0005737///cytoplasm+++GO:0005829///cytosol+++GO:0031931///TORC1 complex+++GO:0031932///TORC2 complex	GO:0043539///protein serine/threonine kinase activator activity	GO:0030838///positive regulation of actin filament polymerization+++GO:0031929///TOR signaling+++GO:0032008///positive regulation of TOR signaling+++GO:0032956///regulation of actin cytoskeleton organization+++GO:0038202///TORC1 signaling+++GO:0043087///regulation of GTPase activity+++GO:0050731///positive regulation of peptidyl-tyrosine phosphorylation+++GO:0071902///positive regulation of prote…				PREDICTED: Mus musculus MTOR associated protein, LST8 homolog (S. cerevisiae) (Mlst8), transcript variant X6, mRNA.
XM_006530231	207565	Camkk2	mRNA	Gnomon	known	NC_000071.6	0.0	0.0	0.0	0.0	0.0	0.0	0.0	4.01	0.0	0.0	0.0	0.0	0.0	0.0	0.0	1.5	0.0	0.0	0.0	0.0	0.0	0.0	0.0	198.31	21.7660449156288	1.27355971809176E-10	4.13133909085034E-8	04140///Autophagy - animal+++04152///AMPK signaling pathway+++04211///Longevity regulating pathway+++04920///Adipocytokine signaling pathway+++04921///Oxytocin signaling pathway+++04936///Alcoholic liver disease+++05034///Alcoholism		GO:0005634///nucleus+++GO:0005737///cytoplasm+++GO:0005829///cytosol+++GO:0042995///cell projection+++GO:0043005///neuron projection	GO:0000166///nucleotide binding+++GO:0004672///protein kinase activity+++GO:0004674///protein serine/threonine kinase activity+++GO:0004683///calmodulin-dependent protein kinase activity+++GO:0005509///calcium ion binding+++GO:0005515///protein binding+++GO:0005516///calmodulin binding+++GO:0005524///ATP binding+++GO:0016301///kinase activity+++GO:0016740///transferase activity	GO:0001934///positive regulation of protein phosphorylation+++GO:0006468///protein phosphorylation+++GO:0016310///phosphorylation+++GO:0032147///activation of protein kinase activity+++GO:0046777///protein autophosphorylation+++GO:0061762///CAMKK-AMPK signaling cascade				PREDICTED: Mus musculus calcium/calmodulin-dependent protein kinase kinase 2, beta (Camkk2), transcript variant X2, mRNA.
XM_017317320	18607	Pdpk1	mRNA	Gnomon	known	NC_000083.6	0.0	0.0	0.0	0.0	1.35	1.72	1.7	0.0	0.0	0.0	0.0	0.0	0.51	0.63	0.64	0.0	0.0	0.0	0.0	0.0	62.59	77.91	78.31	0.0	8.18264654480526	1.223515594367E-4	0.0081135973369454	01524///Platinum drug resistance+++03320///PPAR signaling pathway+++04068///FoxO signaling pathway+++04071///Sphingolipid signaling pathway+++04140///Autophagy - animal+++04150///mTOR signaling pathway+++04151///PI3K-Akt signaling pathway+++04152///AMPK signaling pathway+++04210///Apoptosis+++04360///Axon guidance+++04510///Focal adhesion+++04660///T cell receptor signaling pathway+++04664///Fc e…		GO:0005634///nucleus+++GO:0005737///cytoplasm+++GO:0005739///mitochondrion+++GO:0005759///mitochondrial matrix+++GO:0005829///cytosol+++GO:0005886///plasma membrane+++GO:0005925///focal adhesion+++GO:0005967///mitochondrial pyruvate dehydrogenase complex+++GO:0014069///postsynaptic density+++GO:0016020///membrane+++GO:0030054///cell junction+++GO:0031410///cytoplasmic vesicle+++GO:0042995///cell …	GO:0000166///nucleotide binding+++GO:0004672///protein kinase activity+++GO:0004674///protein serine/threonine kinase activity+++GO:0004676///3-phosphoinositide-dependent protein kinase activity+++GO:0004740///pyruvate dehydrogenase (acetyl-transferring) kinase activity+++GO:0005158///insulin receptor binding+++GO:0005515///protein binding+++GO:0005524///ATP binding+++GO:0016004///phospholipase a…	GO:0003323///type B pancreatic cell development+++GO:0005975///carbohydrate metabolic process+++GO:0006006///glucose metabolic process+++GO:0006468///protein phosphorylation+++GO:0006469///negative regulation of protein kinase activity+++GO:0006972///hyperosmotic response+++GO:0007165///signal transduction+++GO:0007166///cell surface receptor signaling pathway+++GO:0007173///epidermal growth fact…			tissueType=Lymphoid tissue;cancerType=Normal;cellName=Memory B cell	PREDICTED: Mus musculus 3-phosphoinositide dependent protein kinase 1 (Pdpk1), transcript variant X2, mRNA.
XM_030243116	78610	Uvrag	mRNA	Gnomon	known	NC_000073.6	0.0	0.07	0.0	0.0	3.31	9.26	0.0	6.3	0.0	0.02	0.0	0.0	1.25	3.4	0.0	2.35	0.0	1.4	0.0	0.0	72.76	198.46	0.0	134.76	8.36229953153364	8.19065666445047E-6	6.21845697547E-4	04140///Autophagy - animal		GO:0000323///lytic vacuole+++GO:0000421///autophagosome membrane+++GO:0000775///chromosome, centromeric region+++GO:0005694///chromosome+++GO:0005764///lysosome+++GO:0005768///endosome+++GO:0005769///early endosome+++GO:0005770///late endosome+++GO:0005776///autophagosome+++GO:0005783///endoplasmic reticulum+++GO:0005813///centrosome+++GO:0030496///midbody+++GO:0031410///cytoplasmic vesicle+++GO:…	GO:0000149///SNARE binding+++GO:0005515///protein binding+++GO:0017124///SH3 domain binding	GO:0006281///DNA repair+++GO:0006890///retrograde vesicle-mediated transport, Golgi to ER+++GO:0006914///autophagy+++GO:0006974///cellular response to DNA damage stimulus+++GO:0007051///spindle organization+++GO:0007059///chromosome segregation+++GO:0007098///centrosome cycle+++GO:0032465///regulation of cytokinesis+++GO:0032801///receptor catabolic process+++GO:0035493///SNARE complex assembly++…			tissueType=Brain;cancerType=Normal;cellName=Type I spiral ganglion neuron	PREDICTED: Mus musculus UV radiation resistance associated gene (Uvrag), transcript variant X2, mRNA.
XM_030245616	170749	Mtmr4	mRNA	Gnomon	known	NC_000077.6	2.77	0.0	0.0	0.0	0.0	0.0	0.0	0.0	1.03	0.0	0.0	0.0	0.0	0.0	0.0	0.0	101.75	0.0	0.0	0.0	0.0	0.0	0.0	0.0	-21.6278179941978	1.6962085861505E-10	4.51231551835392E-8	00562///Inositol phosphate metabolism+++04070///Phosphatidylinositol signaling system+++04140///Autophagy - animal		GO:0005737///cytoplasm+++GO:0005768///endosome+++GO:0016020///membrane	GO:0004438///phosphatidylinositol-3-phosphatase activity+++GO:0004721///phosphoprotein phosphatase activity+++GO:0004722///protein serine/threonine phosphatase activity+++GO:0004725///protein tyrosine phosphatase activity+++GO:0016787///hydrolase activity+++GO:0016791///phosphatase activity+++GO:0019903///protein phosphatase binding+++GO:0046872///metal ion binding+++GO:0052629///phosphatidylinos…	GO:0006470///protein dephosphorylation+++GO:0007179///transforming growth factor beta receptor signaling pathway+++GO:0010506///regulation of autophagy+++GO:0014894///response to denervation involved in regulation of muscle adaptation+++GO:0016311///dephosphorylation+++GO:0035335///peptidyl-tyrosine dephosphorylation+++GO:0046856///phosphatidylinositol dephosphorylation+++GO:0060304///regulation …		R10928///1-phosphatidyl-1D-myo-inositol-3,5-bisphosphate 3-phosphohydrolase 1-Phosphatidyl-1D-myo-inositol 3,5-bisphosphate + H2O <=> 1-Phosphatidyl-1D-myo-inositol 5-phosphate + Orthophosphate		PREDICTED: Mus musculus myotubularin related protein 4 (Mtmr4), transcript variant X6, mRNA.
XM_030255686	97287	Mtmr14	mRNA	Gnomon	known	NC_000072.6	4.29	5.62	6.4	6.55	11.34	9.62	8.82	10.08	1.59	2.06	2.38	2.41	4.29	3.53	3.29	3.76	58.01	74.96	87.08	88.58	159.45	132.12	122.77	138.11	0.821882807356826	6.476498368495E-4	0.0368054663380382	00562///Inositol phosphate metabolism+++04070///Phosphatidylinositol signaling system+++04140///Autophagy - animal		GO:0001726///ruffle+++GO:0005737///cytoplasm+++GO:0048471///perinuclear region of cytoplasm	GO:0004438///phosphatidylinositol-3-phosphatase activity+++GO:0004725///protein tyrosine phosphatase activity+++GO:0016787///hydrolase activity	GO:0016311///dephosphorylation+++GO:0035335///peptidyl-tyrosine dephosphorylation		R10928///1-phosphatidyl-1D-myo-inositol-3,5-bisphosphate 3-phosphohydrolase 1-Phosphatidyl-1D-myo-inositol 3,5-bisphosphate + H2O <=> 1-Phosphatidyl-1D-myo-inositol 5-phosphate + Orthophosphate		PREDICTED: Mus musculus myotubularin related protein 14 (Mtmr14), transcript variant X3, mRNA.
