# Supplementary material for: PACAP–Sirtuin3 alleviates cognitive impairment through autophagy in Alzheimer’s disease
Source: Alzheimers Res Ther. 2023 Oct 27;15:184. doi: 10.1186/s13195-023-01334-2 (PMC10605376; doi:10.1186/s13195-023-01334-2)
Supplement: Supplementary file 3 — Additional file 3. Full western blots. [file 13195_2023_1334_MOESM3_ESM.xlsx]

## Sheet: Sheet1
Fig.3A LC3		Fig.3B ATG5		Fig.3C Beclin1
Fig.3A Actin		Fig.3B Actin		Fig.3C Actin
FIg.4E LC3		Fig.4F ATG5		Fig.4G Beclin1
Fig.4E Actin		Fig.4F Actin		Fig.4G Actin
Fig.5D LC3
FIG.5D Actin
Fig.6A PACAP		Fig.6B Aβ		Fig.6C Tau		Fig.6L Aβ		Fig.6M Tau
FIG.6A Actin		Fig.6B Actin		Fig.6C Actin		Fig.6L Actin		Fig.6M Actin
Fig.7A P-PI3K		Fig.7B P-KAT		Fig.7C P-mTOR		Fig.7D P-AMPK		Fig.7E Sirt3		Fig.7F P-PI3K		Fig.7G P-AKT		Fig.7H P-mTOR		Fig.7I P-AMPK		Fig.7J Sirt3
Fig.7A PI3K		Fig.7B AKT		Fig.7C mTOR		Fig.7D AMPK		Fig.7E Actin		Fig.7F PI3K		Fig.7G AKT		Fig.7H mTOR		Fig.7I AMPK		Fig.7J Actin
Fig.7A Actin		Fig.7B Actin		Fig.7C Actin		Fig.7D Actin				Fig.7F Actin		Fig.7G Actin		Fig.7H Actin		Fig.7I Actin
Fig.8A Sirt3		Fig.8B Aβ		Fig.8C Tau		Fig.8D LC3		Fig.8E LC3		Fig.8F P-PI3K		Fig.8G P-AKT		Fig.8H P-mTOR
Fig.8A Actin		Fig.8B Actin		fFig.8C Actin		Fig.8D Actin		FIG.8E Actin		Fig.8F PI3K		Fig.8G AKT		Fig.8H mTOR
Fig.9C EVs LC3										Fig.8F Actin		Fig.8G Actin		Fig.8H Actin
Fig.9C Actin
